# Supplementary material for: Validation of an Italian Questionnaire of Adherence to the Ketogenic Dietary Therapies: iKetoCheck
Source: Foods. 2023 Aug 26;12(17):3214. doi: 10.3390/foods12173214 (PMC10486753; doi:10.3390/foods12173214)
Supplement: Supplementary file 1 [file foods-12-03214-s001.zip]

Archive with 1 entries (1 files):
- foods-2474598-supplementary.pdf
